# Supplementary material for: CLIC, a tool for expanding biological pathways based on co-expression across thousands of datasets
Source: PLoS Comput Biol. 2017 Jul 18;13(7):e1005653. doi: 10.1371/journal.pcbi.1005653 (PMC5546725; doi:10.1371/journal.pcbi.1005653)
Supplement: S1 Table — (XLSX) [file pcbi.1005653.s002.xlsx]

## Sheet: CORFs_July13
Mouse Symbol	Human Symbol	Top gene set 1	LLR score	Top gene set 2	LLR score	Top gene set 3	LLR score	Top gene set 4	LLR score	Top gene set 5	LLR score
2010107E04Rik	C14orf2	[C] F1F0-ATP synthase	1095	[G] mitochondrial respiratory chain complex I	638	[K] Oxidative phosphorylation	496.8	[G] mitochondrial respiratory chain	245.8	[G] mitochondrial small ribosomal subunit	242.3
BC055324	C1orf112	[G] MCM complex	876.6	[G] condensed chromosome outer kinetochore	838.6	[K] DNA replication	804.4	[C] RC complex	779.2	[C] RC complex during S-phase of cell cycle	738.3
4930579G24Rik	C4orf46	[G] condensed chromosome outer kinetochore	731.6	[C] RC complex	663.1	[K] DNA replication	662	[C] CENP-A NAC-CAD complex	626.7	[C] RC complex during G2/M-phase of cell cycle	592.7
2700094K13Rik	C11orf31	[C] RC complex	629.2	[K] DNA replication	589.8	[C] RC complex during G2/M-phase of cell cycle	552.6	[C] RC complex during S-phase of cell cycle	535.1	[C] CENP-A NAC-CAD complex	499.5
2700029M09Rik	C4orf27	[K] DNA replication	625.2	[C] RC complex	617.1	[C] RC complex during G2/M-phase of cell cycle	552.9	[C] RC complex during S-phase of cell cycle	542.3	[G] condensed chromosome outer kinetochore	508.3
1110001J03Rik	C7orf55	[G] mitochondrial proton-transporting ATP synthase complex	603.2	[G] mitochondrial respiratory chain complex I	600	[C] F1F0-ATP synthase	568.4	[K] Oxidative phosphorylation	377.8	[G] mitochondrial small ribosomal subunit	331.6
BC030867	C17orf53	[C] RC complex during G2/M-phase of cell cycle	444.1	[C] CENP-A NAC-CAD complex	432.9	[G] MCM complex	391.1	[C] RC complex during S-phase of cell cycle	388.3	[G] condensed chromosome outer kinetochore	386.6
0610007P14Rik	C14orf1	[K] Terpenoid backbone biosynthesis	434.8	[K] Steroid biosynthesis	239.7	[K] Biosynthesis of unsaturated fatty acids	79.17	[K] Glycine, serine and threonine metabolism	45.9	[K] Primary bile acid biosynthesis	45.56
4632434I11Rik	C11orf82	[C] CENP-A NAC-CAD complex	423.6	[G] condensed chromosome outer kinetochore	410.1	[G] chromosome, centromeric region	322.8	[C] RC complex during G2/M-phase of cell cycle	317.9	[G] condensed chromosome kinetochore	300.6
1110004F10Rik	C11orf58	[C] 26S proteasome	341.8	[C] 20S proteasome	332	[C] PA28gamma-20S proteasome	312.9	[C] PA28-20S proteasome	264.2	[C] PA700-20S-PA28 complex	262.8
2810428I15Rik	C19orf60	[G] mitochondrial respiratory chain complex I	340.2	[G] mitochondrial large ribosomal subunit	287.1	[G] mitochondrial small ribosomal subunit	258.7	[C] 55S ribosome, mitochondrial	247.1	[C] 39S ribosomal subunit, mitochondrial	237.7
2700060E02Rik	C14orf166	[C] eIF3 complex	325	[G] eukaryotic translation initiation factor 3 complex	318.8	[C] PA28-20S proteasome	149.5	[G] mitochondrial large ribosomal subunit	140.4	[C] 55S ribosome, mitochondrial	105.8
1110058L19Rik	C6orf57	[G] mitochondrial respiratory chain complex I	318.8	[K] Oxidative phosphorylation	176.4	[G] mitochondrial small ribosomal subunit	155.9	[G] mitochondrial respiratory chain	123.3	[G] mitochondrial large ribosomal subunit	116.7
BC003965	C16orf91	[G] mitochondrial small ribosomal subunit	306	[C] 28S ribosomal subunit, mitochondrial	272.7	[G] mitochondrial ribosome	272.1	[C] 55S ribosome, mitochondrial	259.2	[C] 39S ribosomal subunit, mitochondrial	234.9
1700021F05Rik	C6orf203	[G] mitochondrial small ribosomal subunit	291.2	[G] mitochondrial respiratory chain complex I	243.5	[C] 28S ribosomal subunit, mitochondrial	236.3	[G] mitochondrial ribosome	227.2	[C] 55S ribosome, mitochondrial	220.9
9430016H08Rik	C2orf47	[G] mitochondrial small ribosomal subunit	256.6	[C] 28S ribosomal subunit, mitochondrial	253	[C] 55S ribosome, mitochondrial	241.6	[G] mitochondrial ribosome	227.1	[C] 39S ribosomal subunit, mitochondrial	213.1
l7Rn6	C11orf73	[G] mitochondrial ribosome	248.6	[G] mitochondrial small ribosomal subunit	199.3	[C] 55S ribosome, mitochondrial	194	[C] 39S ribosomal subunit, mitochondrial	188.7	[C] 28S ribosomal subunit, mitochondrial	180.7
Myg1	C12orf10	[C] RC complex during G2/M-phase of cell cycle	242.3	[C] RNA polymerase II core complex	224	[C] RC complex during S-phase of cell cycle	222.1	[K] Mismatch repair	206.7	[C] DNA synthesome complex	204.5
4930427A07Rik	C14orf80	[C] CENP-A NAC-CAD complex	239.7	[C] RC complex during G2/M-phase of cell cycle	196.2	[C] RC complex during S-phase of cell cycle	138.9	[G] condensed chromosome kinetochore	137.4	[K] Homologous recombination	134.3
D17Wsu104e	C19orf10	[G] mitochondrial large ribosomal subunit	232.5	[C] PA28-20S proteasome	213.2	[C] 55S ribosome, mitochondrial	170.6	[G] oligosaccharyltransferase complex	163	[C] 39S ribosomal subunit, mitochondrial	160.4
3110082I17Rik	C7orf50	[C] Exosome	219.1	[G] exosome (RNase complex)	208.5	[C] SMN complex	189.8	[K] Ribosome biogenesis in eukaryotes	187.1	[G] small nuclear ribonucleoprotein complex	185.9
A430005L14Rik	C1orf174	[C] RNA polymerase II core complex	213	[C] BRCA1-core RNA polymerase II complex	190.3	[G] DNA-directed RNA polymerase II, core complex	163.7	[G] mitochondrial large ribosomal subunit	161.1	[C] RNA polymerase II	153.2
1110004E09Rik	C21orf59	[G] mitochondrial ribosome	202.4	[G] mitochondrial small ribosomal subunit	201.4	[C] 55S ribosome, mitochondrial	196.1	[C] 28S ribosomal subunit, mitochondrial	188.3	[C] 39S ribosomal subunit, mitochondrial	176.1
1110008F13Rik	C20orf24	[C] PA28-20S proteasome	185.5	[C] 20S proteasome	161.7	[C] PA28gamma-20S proteasome	157.6	[C] PA700-20S-PA28 complex	135.7	[G] proteasome core complex	124.1
Gm94	C5orf46	[G] cornified envelope	183.5	[G] desmosome	111.5	[G] keratin filament	42.27	[G] intermediate filament	41.21	[K] Steroid hormone biosynthesis	21.32
C030006K11Rik	C8orf82	[K] Valine, leucine and isoleucine degradation	164	[K] Propanoate metabolism	130.4	[K] Glyoxylate and dicarboxylate metabolism	102.3	[K] Citrate cycle (TCA cycle)	91.04	[K] Fatty acid metabolism	64.61
BC004004	C6orf89	[G] mitochondrial respiratory chain complex I	161	[K] Oxidative phosphorylation	96.3	[K] Propanoate metabolism	74.69	[K] Valine, leucine and isoleucine degradation	69.23	[K] Glyoxylate and dicarboxylate metabolism	56.79
1600002H07Rik	C16orf59	[K] Mismatch repair	159.9	[C] BASC complex	134.1	[K] Homologous recombination	116.5	[C] CENP-A NAC-CAD complex	91.87	[G] nuclear origin of replication recognition complex	89.32
2310002J15Rik	C9orf169	[G] cornified envelope	159.9	[G] desmosome	105.8	[G] keratin filament	31.03	[G] intermediate filament	19.67	[G] acetylcholine-gated channel complex	12.73
BC027231	C3orf17	[K] Ribosome biogenesis in eukaryotes	153.3	[C] SMN complex	134.7	[G] exosome (RNase complex)	117.8	[C] Exosome	111.8	[G] Cajal body	101.5
D030056L22Rik	C9orf40	[C] CENP-A NAC-CAD complex	147.3	[G] nuclear pore outer ring	110.6	[C] CEN complex	105.7	[G] chromosome, centromeric region	100.6	[K] Mismatch repair	93.76
2310061I04Rik	C6orf136	[K] Citrate cycle (TCA cycle)	143.2	[K] Glyoxylate and dicarboxylate metabolism	88.07	[K] Propanoate metabolism	66.05	[G] mitochondrial envelope	61.89	[G] integral to mitochondrial inner membrane	61.68
AI462493	C11orf83	[G] mitochondrial respiratory chain complex I	137.1	[G] mitochondrial respiratory chain	52.4	[K] Oxidative phosphorylation	48.14	[G] mitochondrial envelope	36.05	[K] Propanoate metabolism	32.13
2410016O06Rik	C14orf169	[K] Ribosome biogenesis in eukaryotes	134.5	[G] small nuclear ribonucleoprotein complex	126.8	[G] exosome (RNase complex)	120.5	[C] Exosome	119.4	[G] nuclear pore outer ring	116.3
9130401M01Rik	C8orf76	[C] Multisynthetase complex	131.9	[K] Ribosome biogenesis in eukaryotes	131.4	[C] RNA polymerase II	121.3	[G] exosome (RNase complex)	120.6	[C] RNA polymerase II core complex	120
2310009B15Rik	C1orf53	[G] mitochondrial large ribosomal subunit	122.6	[G] mitochondrial small ribosomal subunit	103.6	[C] 55S ribosome, mitochondrial	91.95	[C] 28S ribosomal subunit, mitochondrial	82.87	[C] 39S ribosomal subunit, mitochondrial	79.99
B230118H07Rik	C11orf74	[G] mitochondrial respiratory chain complex I	120.5	[K] Propanoate metabolism	65.83	[K] Oxidative phosphorylation	49.03	[G] mitochondrial respiratory chain	47.85	[K] Valine, leucine and isoleucine degradation	30.89
2810459M11Rik	C2orf72	[G] high-density lipoprotein particle	119.6	[G] chylomicron	98.08	[G] very-low-density lipoprotein particle	90.84	[K] Glycine, serine and threonine metabolism	85.49	[G] low-density lipoprotein particle	77.29
BC052040	C15orf41	[C] BASC complex	119.1	[K] Mismatch repair	105.1	[C] BRAFT complex	80.6	[K] Homologous recombination	70.44	[C] CENP-A NAC-CAD complex	57.8
AI467606	C16orf54	[G] immunological synapse	116.6	[G] actin filament	61.98	[G] T cell receptor complex	33.57	[G] CD40 receptor complex	13.61	[G] phagocytic vesicle membrane	9.029
0610031J06Rik	C1orf85	[K] Other glycan degradation	115.1	[G] lysosomal lumen	92.87	[G] autophagic vacuole	47.66	[G] phagocytic vesicle membrane	34.79	[G] endoplasmic reticulum-Golgi intermediate compartment	29.82
2300002M23Rik	C6orf15	[G] cornified envelope	109.9	[G] desmosome	46.93	[G] keratin filament	20.54	[G] intermediate filament	19.7	[G] chloride channel complex	13.02
D2Wsu81e	C9orf114	[C] Exosome	108.7	[G] exosome (RNase complex)	102.7	[C] SMN complex	89.49	[K] Ribosome biogenesis in eukaryotes	77.26	[G] nuclear origin of replication recognition complex	73.52
AB124611	C19orf38	[G] actin filament	94.29	[G] immunological synapse	88.24	[G] phagocytic vesicle membrane	75	[G] podosome	57.54	[G] lysosomal lumen	24.16
Gm5617	C11orf71	[K] Valine, leucine and isoleucine degradation	90.76	[K] Propanoate metabolism	88.08	[G] mitochondrial respiratory chain complex I	60.39	[G] mitochondrial respiratory chain	59.08	[G] mitochondrial envelope	45.18
9430015G10Rik	C1orf159	[K] Mismatch repair	89.13	[K] Homologous recombination	64.47	[C] BASC complex	63.28	[K] Base excision repair	44.11	[C] SWI-SNF chromatin remodeling-related-BRCA1 complex	34.85
1200014J11Rik	C17orf85	[K] Mismatch repair	85.3	[C] SWI-SNF chromatin remodeling-related-BRCA1 complex	74.08	[G] catalytic step 2 spliceosome	69.95	[C] C complex spliceosome	69.95	[C] BAF complex	68.03
4931406C07Rik	C11orf54	[G] peroxisomal matrix	84.08	[K] Fatty acid metabolism	77.34	[K] Butanoate metabolism	73.61	[K] Peroxisome	70.94	[K] Valine, leucine and isoleucine degradation	70.38
2410127L17Rik	C9orf41	[K] Ribosome biogenesis in eukaryotes	81.97	[C] Multisynthetase complex	80.34	[G] nuclear origin of replication recognition complex	75.74	[G] exosome (RNase complex)	73.53	[G] nuclear pore	59.25
BC027072	C2orf71	[G] photoreceptor inner segment	77.94	[G] outer membrane-bounded periplasmic space	22.95	[G] transport vesicle membrane	22.82	[G] acetylcholine-gated channel complex	19.65	[G] terminal button	17.69
3110040N11Rik	C15orf40	[G] mitochondrial large ribosomal subunit	77.67	[C] 55S ribosome, mitochondrial	30.85	[C] 39S ribosomal subunit, mitochondrial	23.63	[C] 28S ribosomal subunit, mitochondrial	18.33	[G] mitochondrial small ribosomal subunit	17.13
2310057M21Rik	C10orf88	[C] Rnase/Mrp complex	73.93	[K] Ribosome biogenesis in eukaryotes	48.68	[G] nuclear pore	36.7	[G] exosome (RNase complex)	33.78	[C] URI complex	32.69
AU022252	C1orf50	[K] Glycine, serine and threonine metabolism	67.34	[K] Primary bile acid biosynthesis	57.55	[K] Tryptophan metabolism	50.75	[G] peroxisomal matrix	39.63	[K] Arginine and proline metabolism	34.6
2310050C09Rik	C1orf68	[G] cornified envelope	64.28	[G] keratin filament	40.96	[G] desmosome	40.12	[G] intermediate filament	31.81	[G] acetylcholine-gated channel complex	20.86
2210016F16Rik	C9orf64	[G] mitochondrial large ribosomal subunit	63.72	[C] 55S ribosome, mitochondrial	29.64	[C] 39S ribosomal subunit, mitochondrial	21.97	[G] ER membrane protein complex	17.67	[G] ribosome	10.12
2300009A05Rik	C15orf61	[K] Propanoate metabolism	61.61	[K] Valine, leucine and isoleucine degradation	57.26	[G] mitochondrial envelope	46.37	[G] mitochondrial membrane	34.7	[K] Glyoxylate and dicarboxylate metabolism	33.98
1700012B09Rik	C11orf97	[G] flagellar axoneme	61.34	[G] acrosomal vesicle	29.35	[G] cilium axoneme	21.85	[G] axonemal dynein complex	15.14	[G] acetylcholine-gated channel complex	15.04
Peo1	C10orf2	[K] Ribosome biogenesis in eukaryotes	60.51	[K] RNA polymerase	52.32	[C] TNF-alpha/NF-kappa B signaling complex 5	51.58	[G] Cajal body	40.96	[C] Exosome	39.24
1700011E24Rik	C2orf61	[G] flagellar axoneme	60.38	[G] acrosomal vesicle	35.71	[K] Steroid hormone biosynthesis	23.15	[G] acetylcholine-gated channel complex	18.74	[G] transport vesicle membrane	17.96
1110017D15Rik	C9orf24	[G] flagellar axoneme	60.18	[G] cilium axoneme	29.93	[G] acrosomal vesicle	25.95	[G] motile cilium	20.01	[G] microtubule-based flagellum	15.53
4930578I06Rik	C8orf74	[G] flagellar axoneme	59.77	[G] acrosomal vesicle	35.23	[G] chloride channel complex	15.33	[G] acetylcholine-gated channel complex	14.26	[G] microtubule-based flagellum	13.71
1700019L03Rik	C9orf117	[G] flagellar axoneme	59.44	[G] cilium axoneme	29.5	[G] acrosomal vesicle	26.2	[G] acetylcholine-gated channel complex	14.2	[G] motile cilium	13.57
1700021F07Rik	C20orf85	[G] flagellar axoneme	57.59	[G] acrosomal vesicle	34.08	[G] outer membrane-bounded periplasmic space	26.1	[G] acetylcholine-gated channel complex	25.56	[K] Steroid hormone biosynthesis	19.39
Gtl3	C16orf80	[C] RNA polymerase II core complex	56.7	[C] BRCA1-core RNA polymerase II complex	53.79	[C] RNA polymerase II	52.74	[C] BRCA1-RNA polymerase II complex	52.56	[G] DNA-directed RNA polymerase II, core complex	45
1700015E13Rik	C1orf111	[G] flagellar axoneme	56.58	[G] acrosomal vesicle	35.18	[G] acetylcholine-gated channel complex	28.18	[K] Steroid hormone biosynthesis	22.22	[G] transport vesicle membrane	19.17
1110051M20Rik	C11orf49	[G] BBSome	56.31	[G] microtubule basal body	20.97	[G] synaptic vesicle membrane	18.39	[G] synaptic vesicle	16.87	[G] growth cone	16.43
1700018B08Rik	C16orf95	[G] flagellar axoneme	56.24	[G] outer membrane-bounded periplasmic space	38.43	[G] acrosomal vesicle	28.69	[G] acetylcholine-gated channel complex	20.2	[G] transport vesicle membrane	16
9030617O03Rik	C14orf159	[K] Propanoate metabolism	55.38	[K] Valine, leucine and isoleucine degradation	39.12	[K] Butanoate metabolism	21.58	[G] peroxisome	21.03	[K] Drug metabolism - cytochrome P450	20.68
1810043H04Rik	C17orf89	[G] mitochondrial large ribosomal subunit	54.6	[C] 28S ribosomal subunit, mitochondrial	46.58	[C] 55S ribosome, mitochondrial	43.2	[C] 39S ribosomal subunit, mitochondrial	32.8	[G] mitochondrial small ribosomal subunit	30.85
2610528J11Rik	C1orf210	[K] Butanoate metabolism	54.43	[G] tight junction	30.96	[G] brush border membrane	28.17	[K] Alanine, aspartate and glutamate metabolism	27.88	[G] desmosome	27.26
6030468B19Rik	C17orf99	[K] Porphyrin and chlorophyll metabolism	53.43	[G] cortical cytoskeleton	42.2	[G] outer membrane-bounded periplasmic space	24.23	[G] acetylcholine-gated channel complex	19.36	[G] terminal button	15.59
2900011O08Rik	C16orf45	[G] synaptic vesicle membrane	51.54	[G] node of Ranvier	48.99	[G] alpha-amino-3-hydroxy-5-methyl-4-isoxazolepropionic acid selective glutamate receptor complex	40.65	[G] presynaptic active zone	37.27	[G] axon initial segment	35.11
1700019N19Rik	C10orf82	[G] flagellar axoneme	51.18	[G] acrosomal vesicle	35.71	[K] Steroid hormone biosynthesis	22.36	[G] outer membrane-bounded periplasmic space	19.35	[G] transport vesicle membrane	18.56
AI118078	C15orf27	[G] outer membrane-bounded periplasmic space	50.68	[G] transport vesicle membrane	23.48	[G] terminal button	18.19	[G] keratin filament	15.66	[G] photoreceptor inner segment	12.73
1700028P14Rik	C9orf135	[G] flagellar axoneme	50.63	[G] acrosomal vesicle	31.82	[G] cilium axoneme	29.46	[G] transport vesicle membrane	16.69	[G] microtubule-based flagellum	16.32
BC017643	C17orf62	[G] actin filament	50.31	[G] immunological synapse	34.09	[G] phagocytic vesicle membrane	30.49	[G] CD40 receptor complex	19.96	[G] podosome	13.44
1700110M21Rik	C2orf53	[G] flagellar axoneme	50.15	[G] acrosomal vesicle	37.64	[G] outer membrane-bounded periplasmic space	34.93	[K] Steroid hormone biosynthesis	29.32	[G] acetylcholine-gated channel complex	23.68
5430427O19Rik	CXorf21	[G] actin filament	50.14	[G] phagocytic vesicle membrane	42.69	[G] immunological synapse	41.68	[K] Apoptosis	14.14	[G] podosome	13.95
Gm128	C1orf56	[G] flagellar axoneme	50.14	[G] acrosomal vesicle	26.36	[G] outer membrane-bounded periplasmic space	14.85	[G] transport vesicle membrane	14.67	[G] acetylcholine-gated channel complex	14.35
1700034O15Rik	C7orf34	[G] flagellar axoneme	49.97	[G] acrosomal vesicle	39.86	[K] Steroid hormone biosynthesis	25.93	[G] acetylcholine-gated channel complex	20.55	[G] transport vesicle membrane	19.06
1700008O03Rik	C19orf81	[G] flagellar axoneme	49.63	[G] acrosomal vesicle	25.46	[G] acetylcholine-gated channel complex	12.75	[G] cilium	10.86	[G] chloride channel complex	10.76
4933402J07Rik	C16orf78	[G] flagellar axoneme	49.62	[G] acrosomal vesicle	37.63	[K] Steroid hormone biosynthesis	26.29	[G] acetylcholine-gated channel complex	22.37	[G] terminal button	19.88
AI593442	C11orf87	[G] synaptic vesicle membrane	49.56	[G] axon initial segment	48.85	[G] node of Ranvier	48.39	[G] presynaptic active zone	37.88	[G] dendritic shaft	35.94
4632428N05Rik	C10orf54	[G] phagocytic vesicle membrane	49.46	[G] actin filament	39.26	[G] lysosomal lumen	35.82	[G] collagen	25.96	[G] podosome	19.01
Smco1	C3orf43	[G] I band	49.38	[G] M band	40.62	[G] myofibril	38.62	[G] sarcoplasmic reticulum membrane	38.38	[G] T-tubule	36.3
4933411K16Rik	C10orf62	[G] flagellar axoneme	49.02	[G] acrosomal vesicle	37.27	[G] outer membrane-bounded periplasmic space	33.51	[G] transport vesicle membrane	23.89	[K] Steroid hormone biosynthesis	18.59
1700113H08Rik	C12orf42	[G] flagellar axoneme	48.99	[G] acrosomal vesicle	32.38	[K] Steroid hormone biosynthesis	22.26	[G] acetylcholine-gated channel complex	19.25	[G] outer membrane-bounded periplasmic space	17.18
1700067K01Rik	C19orf67	[G] flagellar axoneme	48.96	[G] acrosomal vesicle	25.88	[G] transport vesicle membrane	13.48	[G] acetylcholine-gated channel complex	12.12	[G] connexon complex	11.4
2310007B03Rik	C2orf54	[G] cornified envelope	48.85	[G] desmosome	36.42	[G] keratin filament	34.2	[G] intermediate filament	33.72	[G] acetylcholine-gated channel complex	10.54
1700026D08Rik	C15orf26	[G] flagellar axoneme	48.79	[G] cilium axoneme	33.76	[G] acrosomal vesicle	18.1	[G] motile cilium	17.44	[G] microtubule-based flagellum	14.93
1700020A23Rik	C20orf141	[G] outer membrane-bounded periplasmic space	47.99	[G] flagellar axoneme	34.97	[G] acrosomal vesicle	28.8	[K] Steroid hormone biosynthesis	28.14	[G] acetylcholine-gated channel complex	23.78
BC048562	C3orf84	[G] flagellar axoneme	47.62	[G] outer membrane-bounded periplasmic space	34.33	[G] acrosomal vesicle	33.82	[K] Steroid hormone biosynthesis	28.64	[G] acetylcholine-gated channel complex	25.88
1700017N19Rik	C12orf50	[G] flagellar axoneme	47.52	[G] acrosomal vesicle	35.04	[K] Steroid hormone biosynthesis	19.93	[G] acetylcholine-gated channel complex	18.31	[G] chloride channel complex	17.64
1700013F07Rik	C1orf194	[G] flagellar axoneme	46.87	[G] acrosomal vesicle	33.55	[G] cilium axoneme	24.93	[G] acetylcholine-gated channel complex	16.17	[G] microtubule-based flagellum	16
1700019B03Rik	C19orf45	[G] flagellar axoneme	46.61	[G] acrosomal vesicle	33.68	[G] acetylcholine-gated channel complex	18.66	[K] Steroid hormone biosynthesis	16.88	[G] terminal button	14.89
1700001L19Rik	C5orf49	[G] flagellar axoneme	46.43	[G] acrosomal vesicle	26.03	[G] cilium axoneme	26.02	[G] axon initial segment	25.06	[G] outer membrane-bounded periplasmic space	22.07
1700003M02Rik	C6orf165	[G] flagellar axoneme	46.36	[G] cilium axoneme	34.68	[G] acrosomal vesicle	30.64	[G] motile cilium	19.77	[G] microtubule-based flagellum	16.41
1700001O22Rik	C9orf50	[G] flagellar axoneme	46.18	[G] acrosomal vesicle	26.02	[G] acetylcholine-gated channel complex	15.41	[G] terminal button	12.77	[G] cilium	9.95
A930018P22Rik	C11orf91	[G] flagellar axoneme	45.28	[G] acrosomal vesicle	28.17	[K] Steroid hormone biosynthesis	21.7	[G] acetylcholine-gated channel complex	20.66	[G] transport vesicle membrane	18.42
1700006E09Rik	C17orf105	[G] flagellar axoneme	45.2	[G] acrosomal vesicle	39.15	[K] Steroid hormone biosynthesis	24.58	[G] chloride channel complex	20.45	[G] acetylcholine-gated channel complex	20.45
3110035E14Rik	C8orf46	[G] alpha-amino-3-hydroxy-5-methyl-4-isoxazolepropionic acid selective glutamate receptor complex	45.18	[G] dendritic shaft	31.82	[G] node of Ranvier	30.9	[G] asymmetric synapse	30.8	[G] axon initial segment	28.46
BC028528	C1orf54	[G] phagocytic vesicle membrane	45.17	[G] actin filament	39.66	[G] collagen	33.88	[G] lysosomal lumen	27.18	[G] basement membrane	12.66
1700003E16Rik	C2orf81	[G] flagellar axoneme	45.05	[G] outer membrane-bounded periplasmic space	27.4	[G] acrosomal vesicle	15.76	[G] microtubule-based flagellum	10.46	[G] transport vesicle membrane	9.898
4930505A04Rik	C2orf73	[G] flagellar axoneme	44.68	[G] acrosomal vesicle	33.59	[K] Steroid hormone biosynthesis	20.86	[G] terminal button	19.6	[G] acetylcholine-gated channel complex	18.98
1700016H13Rik	C4orf36	[G] flagellar axoneme	44.01	[G] acrosomal vesicle	35.74	[G] acetylcholine-gated channel complex	20.07	[G] terminal button	18.25	[K] Steroid hormone biosynthesis	17.47
1700011L22Rik	C4orf51	[G] flagellar axoneme	43.99	[G] acrosomal vesicle	35.7	[G] terminal button	16.73	[K] Steroid hormone biosynthesis	16.47	[G] acetylcholine-gated channel complex	16.44
Gm996	C9orf172	[G] axon initial segment	43.91	[G] alpha-amino-3-hydroxy-5-methyl-4-isoxazolepropionic acid selective glutamate receptor complex	42.2	[G] node of Ranvier	41.46	[G] synaptic vesicle membrane	33.61	[G] presynaptic active zone	32.84
1700093K21Rik	C2orf74	[G] flagellar axoneme	43.29	[G] acrosomal vesicle	35.19	[G] acetylcholine-gated channel complex	22.75	[G] chloride channel complex	18.74	[K] Steroid hormone biosynthesis	16.35
2410004P03Rik	C2orf50	[G] outer membrane-bounded periplasmic space	43.19	[G] acetylcholine-gated channel complex	21.34	[G] transport vesicle membrane	17.61	[G] terminal button	17.51	[G] keratin filament	17.49
2610301B20Rik	C8orf37	[G] BBSome	42.84	[G] microtubule basal body	21.24	[G] cilium axoneme	15.97	[G] TCTN-B9D complex	9.604	[G] microtubule-based flagellum	7.068
4930451I11Rik	C16orf92	[G] outer membrane-bounded periplasmic space	42.76	[G] acrosomal vesicle	33.02	[G] flagellar axoneme	28.56	[G] acetylcholine-gated channel complex	25.21	[G] keratin filament	23.24
1700030J22Rik	C16orf46	[G] outer membrane-bounded periplasmic space	42.71	[G] flagellar axoneme	41.12	[G] acrosomal vesicle	28.26	[G] terminal button	14.62	[G] microtubule-based flagellum	14.49
6330403A02Rik	C1orf95	[G] synaptic vesicle membrane	42.14	[G] alpha-amino-3-hydroxy-5-methyl-4-isoxazolepropionic acid selective glutamate receptor complex	42.1	[G] node of Ranvier	41.58	[G] dendritic shaft	36.59	[G] presynaptic membrane	32.66
4933417A18Rik	C6orf201	[G] flagellar axoneme	42.09	[G] acrosomal vesicle	30.29	[G] acetylcholine-gated channel complex	19.77	[K] Steroid hormone biosynthesis	16.57	[G] terminal button	14.52
D930020B18Rik	C12orf56	[G] outer membrane-bounded periplasmic space	42.03	[G] acetylcholine-gated channel complex	28.5	[G] keratin filament	24.88	[G] transport vesicle membrane	24.71	[K] Steroid hormone biosynthesis	22.83
1110059M19Rik	CXorf64	[G] myosin filament	41.97	[G] muscle myosin complex	27.43	[G] myofibril	18.3	[G] terminal button	12.52	[G] acetylcholine-gated channel complex	12.19
Gm16515	C17orf103	[G] autophagic vacuole	41.81	[G] phagocytic vesicle	3.916	[C] BLOC1-BLOC2 complex	2.181	[G] vacuole	2.1	[G] Golgi transport complex	2.035
1700007G11Rik	C4orf22	[G] flagellar axoneme	41.62	[G] cilium axoneme	33.49	[G] acrosomal vesicle	23.95	[G] microtubule-based flagellum	14.22	[G] connexon complex	13.64
4921511H03Rik	C7orf62	[G] flagellar axoneme	41.48	[G] acrosomal vesicle	33.27	[G] outer membrane-bounded periplasmic space	33.02	[K] Steroid hormone biosynthesis	29.87	[G] terminal button	19.27
5730508B09Rik	C4orf32	[K] Porphyrin and chlorophyll metabolism	41.36	[G] cortical cytoskeleton	27.17	[K] Apoptosis	3.567	[G] vacuole	1.866	[G] apical junction complex	1.17
A330050F15Rik	C18orf42	[G] outer membrane-bounded periplasmic space	41.14	[G] transport vesicle membrane	21.4	[G] node of Ranvier	18.83	[G] axon initial segment	16.73	[G] presynaptic active zone	16.25
1700125H20Rik	C17orf64	[G] flagellar axoneme	40.94	[G] acrosomal vesicle	21.29	[G] transport vesicle membrane	21.14	[G] acetylcholine-gated channel complex	13.4	[G] terminal button	13.05
4922505E12Rik	C1orf65	[G] flagellar axoneme	40.92	[G] acrosomal vesicle	24.43	[G] acetylcholine-gated channel complex	15.07	[G] connexon complex	11.54	[G] microtubule-based flagellum	10.72
4930579F01Rik	C4orf17	[G] flagellar axoneme	40.92	[G] acrosomal vesicle	35.24	[G] acetylcholine-gated channel complex	21.9	[K] Steroid hormone biosynthesis	18.14	[G] microtubule-based flagellum	14.35
6820408C15Rik	C20orf96	[G] flagellar axoneme	40.39	[G] cilium axoneme	34.5	[G] outer membrane-bounded periplasmic space	24.83	[G] acrosomal vesicle	21.8	[G] motile cilium	14.79
0610011F06Rik	C16orf13	[K] Butanoate metabolism	40.09	[K] Propanoate metabolism	36.71	[K] Alanine, aspartate and glutamate metabolism	17.18	[K] Peroxisome	10.09	[G] brush border membrane	9.756
4933405L10Rik	C16orf86	[G] outer membrane-bounded periplasmic space	39.72	[G] acrosomal vesicle	25.18	[G] flagellar axoneme	23.19	[G] acetylcholine-gated channel complex	18.57	[G] transport vesicle membrane	18.38
4930522H14Rik	C1orf185	[G] acrosomal vesicle	39.28	[G] outer membrane-bounded periplasmic space	33.11	[G] flagellar axoneme	33.06	[K] Steroid hormone biosynthesis	28.37	[G] transport vesicle membrane	25.24
C230052I12Rik	C19orf40	[G] Cajal body	38.45	[G] Ino80 complex	33.68	[C] 12S U11 snRNP	33.13	[K] RNA degradation	26.74	[C] Rnase/Mrp complex	26.58
2900092C05Rik	C19orf18	[G] acrosomal vesicle	38.39	[G] flagellar axoneme	29.59	[K] Steroid hormone biosynthesis	27.28	[G] outer membrane-bounded periplasmic space	25.21	[G] keratin filament	20.31
1700016K19Rik	C17orf97	[G] flagellar axoneme	37.7	[G] cilium axoneme	33.21	[G] acrosomal vesicle	20.03	[G] motile cilium	19.47	[G] microtubule-based flagellum	16.54
A830018L16Rik	C8orf34	[G] axon initial segment	37.49	[G] node of Ranvier	33.55	[G] alpha-amino-3-hydroxy-5-methyl-4-isoxazolepropionic acid selective glutamate receptor complex	31.56	[G] asymmetric synapse	30.8	[G] synaptic vesicle membrane	29.37
1700016G14Rik	C6orf229	[G] acrosomal vesicle	36.43	[G] flagellar axoneme	32.55	[K] Steroid hormone biosynthesis	17.06	[G] terminal button	15.34	[G] chloride channel complex	14.75
2310003H01Rik	C17orf70	[G] outer membrane-bounded periplasmic space	36.08	[K] Steroid hormone biosynthesis	25.32	[G] keratin filament	25.01	[G] transport vesicle membrane	23.74	[G] acetylcholine-gated channel complex	22.04
1700001P01Rik	C17orf98	[G] flagellar axoneme	36.06	[G] acrosomal vesicle	34.16	[G] terminal button	18.47	[G] acetylcholine-gated channel complex	14.16	[G] transport vesicle membrane	13.82
1700040L02Rik	C10orf107	[G] cilium axoneme	35.94	[G] motile cilium	14.54	[G] cilium	12.71	[G] microtubule-based flagellum	12.11	[G] flagellum	5.979
4933430I17Rik	C9orf43	[G] flagellar axoneme	35.86	[G] acrosomal vesicle	19.05	[G] cilium	10.46	[G] microtubule-based flagellum	9.64	[G] terminal button	8.968
D630039A03Rik	C9orf152	[K] Butanoate metabolism	35.4	[K] Primary bile acid biosynthesis	20.71	[K] Arginine and proline metabolism	16.85	[K] Tryptophan metabolism	15.64	[K] Metabolism of xenobiotics by cytochrome P450	15.04
4930435E12Rik	C3orf30	[G] flagellar axoneme	35.19	[K] Steroid hormone biosynthesis	29.12	[G] acrosomal vesicle	29.08	[G] acetylcholine-gated channel complex	25.96	[G] chloride channel complex	18.04
E130309D02Rik	C7orf26	[C] SMN complex	34.95	[C] 17S U2 snRNP	34.27	[G] nuclear pore	32.08	[G] MLL1 complex	31.2	[G] U12-type spliceosomal complex	28.32
1700088E04Rik	C22orf23	[G] cilium axoneme	34.84	[G] motile cilium	21.48	[G] microtubule basal body	18.13	[G] axonemal dynein complex	12.18	[G] microtubule-based flagellum	11.5
1700001C02Rik	C2orf70	[G] outer membrane-bounded periplasmic space	34.78	[G] acetylcholine-gated channel complex	28.47	[K] Steroid hormone biosynthesis	24.82	[G] transport vesicle membrane	20.4	[G] keratin filament	20.18
1700012P22Rik	C1orf158	[G] flagellar axoneme	34.23	[G] acrosomal vesicle	30.08	[K] Steroid hormone biosynthesis	19.94	[G] acetylcholine-gated channel complex	17.3	[G] terminal button	16.2
1700034J05Rik	C12orf71	[G] flagellar axoneme	34.19	[G] acrosomal vesicle	32.19	[G] microtubule-based flagellum	15.05	[G] chloride channel complex	14.41	[K] Steroid hormone biosynthesis	13.88
1700009P17Rik	C1orf192	[G] cilium axoneme	33.1	[G] motile cilium	23.92	[G] cilium	13.54	[G] microtubule-based flagellum	12.38	[G] microtubule basal body	10.43
AI836003	C12orf68	[G] axon initial segment	32.59	[G] node of Ranvier	27.27	[G] synaptic vesicle membrane	27.1	[G] outer membrane-bounded periplasmic space	20.81	[G] growth cone	20.26
2310011J03Rik	C19orf25	[G] mitochondrial large ribosomal subunit	31.83	[G] ribosome	21.07	[C] ESCRT-III complex	6.053	[G] pore complex	3.505	[C] Gamma-BAR-AP1 complex	2.538
1500015O10Rik	C2orf40	[G] collagen	31.66	[G] basement membrane	22.05	[G] Golgi lumen	13.13	[G] lysosomal lumen	12.39	[G] platelet alpha granule lumen	5.021
Ccpg1os	C15orf65	[G] cilium axoneme	31.56	[G] motile cilium	23.01	[G] autophagic vacuole	17.55	[G] microtubule basal body	15.92	[G] cilium	11.82
1700011H14Rik	C14orf105	[G] brush border membrane	31.28	[G] acrosomal vesicle	10.83	[G] acetylcholine-gated channel complex	9.878	[G] anchored to membrane	8.351	[G] voltage-gated potassium channel complex	7.902
9230110C19Rik	C11orf70	[G] cilium axoneme	30.7	[G] microtubule basal body	23.28	[G] motile cilium	17.93	[G] microtubule-based flagellum	10.27	[G] cilium	8.946
2310022B05Rik	C1orf198	[C] NUMAC complex	30.18	[G] basement membrane	26.34	[G] stress fiber	20.45	[G] costamere	17.74	[C] Polycystin-1 multiprotein complex	16.43
8030462N17Rik	C18orf25	[G] alpha-amino-3-hydroxy-5-methyl-4-isoxazolepropionic acid selective glutamate receptor complex	30.02	[G] node of Ranvier	25.91	[G] axon initial segment	23.27	[G] outer membrane-bounded periplasmic space	12.74	[G] voltage-gated potassium channel complex	12.47
4930558K02Rik	C1orf105	[G] outer membrane-bounded periplasmic space	29.63	[G] flagellar axoneme	28.29	[G] acrosomal vesicle	25.19	[G] acetylcholine-gated channel complex	24.59	[K] Steroid hormone biosynthesis	21.79
2010107G23Rik	C10orf35	[G] synaptic vesicle membrane	29.62	[G] presynaptic membrane	22.64	[G] growth cone	20.57	[G] synaptic vesicle	20.49	[G] dendritic shaft	20.07
4833427G06Rik	C11orf88	[G] cilium axoneme	29.46	[G] microtubule-based flagellum	14.85	[G] motile cilium	14.47	[G] cilium	13.42	[G] flagellar axoneme	7.802
Gm166	C16orf93	[G] cilium axoneme	29.02	[G] motile cilium	18.85	[G] microtubule basal body	17.32	[G] cilium	12.41	[G] microtubule-based flagellum	12.27
1700029J07Rik	C4orf47	[G] cilium axoneme	28.9	[G] BBSome	25.52	[G] microtubule basal body	20.06	[G] motile cilium	16.53	[G] microtubule-based flagellum	11.55
AW549877	C5orf51	[G] autophagic vacuole	28.7	[G] HOPS complex	4.214	[G] Golgi-associated vesicle membrane	2.483	[K] Pantothenate and CoA biosynthesis	2.302	[C] AP3-BLOC1 complex	1.742
2210016L21Rik	C12orf43	[G] synaptic vesicle membrane	28.67	[G] synaptic vesicle	22.17	[G] dendritic shaft	19.72	[G] growth cone	18.04	[G] presynaptic membrane	17.53
1700026L06Rik	C9orf9	[G] cilium axoneme	28.49	[G] motile cilium	21.27	[G] microtubule-based flagellum	16.69	[G] acrosomal vesicle	12.99	[G] cilium	12.65
1110032F04Rik	C3orf80	[G] acetylcholine-gated channel complex	28.34	[G] outer membrane-bounded periplasmic space	27.76	[G] keratin filament	23.21	[G] terminal button	18.05	[G] transport vesicle membrane	16.85
1700094D03Rik	C1orf189	[G] cilium axoneme	28.18	[G] motile cilium	14.34	[G] microtubule-based flagellum	9.612	[G] cilium	8.82	[G] microtubule basal body	6.794
4930415F15Rik	C7orf72	[G] flagellar axoneme	28.03	[G] acrosomal vesicle	24.56	[G] microtubule-based flagellum	11.06	[G] cilium	10.8	[G] axonemal dynein complex	7.785
Gm6484	C19orf80	[K] Primary bile acid biosynthesis	27.84	[K] Steroid hormone biosynthesis	20.31	[G] peroxisomal matrix	18.8	[K] Retinol metabolism	18.6	[G] high-density lipoprotein particle	15.69
2310036O22Rik	C19orf43	[G] U12-type spliceosomal complex	27.59	[C] Emerin complex 25	22.61	[C] 18S U11/U12 snRNP	18.05	[G] prefoldin complex	17.42	[C] CDC5L complex	14.52
2510049J12Rik	C3orf83	[G] high-density lipoprotein particle	27.57	[G] peroxisomal matrix	20.28	[K] Retinol metabolism	15.39	[K] Metabolism of xenobiotics by cytochrome P450	12.64	[G] brush border membrane	11.58
AA986860	C1orf116	[G] desmosome	27.53	[G] cornified envelope	25.67	[G] tight junction	10.38	[G] brush border membrane	5.698	[G] apicolateral plasma membrane	2.339
2410004B18Rik	C1orf52	[G] prefoldin complex	27.48	[C] RNA polymerase II holoenzyme complex	19.57	[C] PC2 complex	17.74	[C] BRCA1-RNA polymerase II complex	16.25	[C] RNA polymerase II	14.08
BC031181	C18orf32	[G] ER membrane protein complex	27.38	[K] Oxidative phosphorylation	15.37	[G] endoplasmic reticulum-Golgi intermediate compartment	3.973	[C] ESCRT-III complex	3.403	[G] BLOC-1 complex	3.308
4930404N11Rik	C19orf71	[G] acetylcholine-gated channel complex	27.24	[G] outer membrane-bounded periplasmic space	21.68	[K] Steroid hormone biosynthesis	20.39	[G] transport vesicle membrane	18	[G] terminal button	17.75
D7Ertd443e	C10orf90	[G] flagellar axoneme	27.21	[G] transport vesicle membrane	20.08	[G] acetylcholine-gated channel complex	18.49	[G] outer membrane-bounded periplasmic space	18.42	[K] Steroid hormone biosynthesis	18.3
9530068E07Rik	C5orf15	[G] basement membrane	27.08	[G] endoplasmic reticulum-Golgi intermediate compartment	24.65	[G] Golgi lumen	19.28	[G] melanosome	15.6	[G] lysosomal lumen	13.2
4932438H23Rik	C21orf62	[G] outer membrane-bounded periplasmic space	26.81	[K] Steroid hormone biosynthesis	22.71	[G] keratin filament	18.13	[G] transport vesicle membrane	17.68	[G] acetylcholine-gated channel complex	16.08
1110012L19Rik	CXorf40A	[G] prefoldin complex	26.57	[G] mitochondrial large ribosomal subunit	21.52	[G] mitochondrial respiratory chain	17.78	[G] ER membrane protein complex	12.26	[C] 55S ribosome, mitochondrial	6.617
2310022A10Rik	C19orf47	[G] sarcoplasmic reticulum membrane	26.46	[G] sarcolemma	19.73	[G] T-tubule	13.99	[C] NuA4/Tip60-HAT complex A	6.809	[G] integrator complex	3.926
1700007K13Rik	C9orf116	[G] cilium axoneme	26.2	[G] microtubule basal body	13.89	[G] motile cilium	12.25	[G] microtubule-based flagellum	11.72	[G] cilium	7.948
BC051628	C20orf195	[G] outer membrane-bounded periplasmic space	25.5	[G] acetylcholine-gated channel complex	25.43	[K] Steroid hormone biosynthesis	25.11	[G] transport vesicle membrane	22.15	[G] terminal button	19.37
6030419C18Rik	C15orf59	[G] acetylcholine-gated channel complex	25.18	[G] outer membrane-bounded periplasmic space	20.96	[G] terminal button	20.01	[K] Steroid hormone biosynthesis	19.55	[G] transport vesicle membrane	19.31
AA467197	C15orf48	[G] podosome	24.88	[K] Apoptosis	18.32	[G] phagocytic vesicle membrane	15.7	[G] microtubule-based flagellum	8.986	[G] cilium	8.906
4933433C11Rik	C9orf173	[G] acetylcholine-gated channel complex	24.66	[G] transport vesicle membrane	23.74	[G] acrosomal vesicle	23.16	[K] Steroid hormone biosynthesis	22.28	[G] outer membrane-bounded periplasmic space	21.83
3110079O15Rik	C2orf82	[G] outer membrane-bounded periplasmic space	24.12	[G] keratin filament	20.34	[G] acetylcholine-gated channel complex	19.03	[G] terminal button	16.62	[G] transport vesicle membrane	14.02
2310007L24Rik	C17orf72	[G] outer membrane-bounded periplasmic space	23.95	[G] acetylcholine-gated channel complex	17.47	[G] terminal button	11.34	[G] transport vesicle membrane	11.2	[G] acrosomal vesicle	9.872
1810019J16Rik	C1orf172	[G] tight junction	23.89	[G] connexon complex	13.51	[K] Steroid hormone biosynthesis	13.13	[G] terminal button	11.85	[G] transport vesicle membrane	10.89
1700016C15Rik	C1orf100	[G] flagellar axoneme	23.73	[G] acrosomal vesicle	16.94	[G] brush border membrane	10.54	[K] Steroid hormone biosynthesis	9.152	[G] chloride channel complex	8.724
4930524B15Rik	C5orf47	[K] Steroid hormone biosynthesis	22.92	[G] acrosomal vesicle	20.18	[G] acetylcholine-gated channel complex	18.02	[G] transport vesicle membrane	17.71	[G] terminal button	15.84
5730409E04Rik	C1orf216	[G] synaptic vesicle membrane	22.39	[G] synaptic vesicle	15.14	[G] endocytic vesicle membrane	12.93	[G] presynaptic membrane	12.34	[G] dendritic shaft	11.86
Gm11992	C7orf57	[G] cilium axoneme	22.39	[G] motile cilium	8.766	[G] cilium	8.62	[G] brush border membrane	7.41	[G] microtubule-based flagellum	7.363
1600012H06Rik	C6orf120	[G] autophagic vacuole	22.17	[G] endoplasmic reticulum-Golgi intermediate compartment	13.42	[K] Retinol metabolism	6.371	[G] trans-Golgi network transport vesicle	6.232	[G] Golgi lumen	6.001
4930485B16Rik	C12orf55	[G] flagellar axoneme	21.47	[G] acetylcholine-gated channel complex	19.91	[G] acrosomal vesicle	15.39	[G] terminal button	14.17	[G] chloride channel complex	13.63
1810033B17Rik	C19orf59	[G] actin filament	21.3	[K] Apoptosis	14.72	[G] phagocytic vesicle membrane	13.08	[G] immunological synapse	7.89	[G] phagocytic cup	2.897
1700019O17Rik	C2orf57	[G] outer membrane-bounded periplasmic space	21.17	[G] flagellar axoneme	20.94	[G] transport vesicle membrane	18.5	[G] acetylcholine-gated channel complex	15.34	[K] Steroid hormone biosynthesis	14.89
4930549C01Rik	C1orf234	[G] transport vesicle membrane	21.16	[K] Steroid hormone biosynthesis	20.32	[G] acrosomal vesicle	19.41	[G] terminal button	13.45	[G] acetylcholine-gated channel complex	12.52
4933402N03Rik	C10orf120	[K] Steroid hormone biosynthesis	20.5	[G] transport vesicle membrane	20.01	[G] acrosomal vesicle	19.61	[G] terminal button	19.19	[G] keratin filament	18.27
Gm614	CXorf65	[G] acrosomal vesicle	20.29	[G] microtubule-based flagellum	9.7	[G] cilium	6.947	[G] microtubule associated complex	6.631	[G] flagellum	5.71
1700017B05Rik	C15orf39	[G] podosome	19.94	[G] cilium	3.17	[G] microtubule-based flagellum	3.069	[G] flagellum	2.51	[K] Apoptosis	2.457
2210018M11Rik	C11orf30	[C] PBAF complex	19.45	[C] RSmad complex	13.7	[G] exon-exon junction complex	8.338	[C] NuA4/Tip60-HAT complex A	6.381	[C] WINAC complex	5.495
0610040J01Rik	C4orf19	[G] peroxisomal matrix	19.38	[G] tight junction	16.24	[K] Retinol metabolism	15.12	[K] Alanine, aspartate and glutamate metabolism	14.06	[K] Arginine and proline metabolism	12.21
A330021E22Rik	C7orf63	[G] cilium axoneme	19.33	[G] cilium	12.92	[G] flagellar axoneme	11.83	[G] microtubule-based flagellum	11.67	[G] microtubule basal body	9
2310030G06Rik	C11orf52	[G] tight junction	19.09	[K] Retinol metabolism	14.04	[G] peroxisomal matrix	10.16	[K] Primary bile acid biosynthesis	9.404	[K] Arginine and proline metabolism	4.794
BC022687	C14orf79	[G] BBSome	18.84	[G] microtubule basal body	17.51	[G] cilium axoneme	12.12	[G] microtubule-based flagellum	5.366	[G] vacuolar membrane	3.862
4921536K21Rik	C5orf52	[G] chloride channel complex	18.44	[G] acetylcholine-gated channel complex	17.25	[K] Steroid hormone biosynthesis	17.21	[G] acrosomal vesicle	15.73	[G] terminal button	14.45
2010003K11Rik	C11orf86	[K] Pyruvate metabolism	18.01	[K] Peroxisome	15.53	[G] peroxisomal matrix	14.41	[K] Steroid hormone biosynthesis	14.35	[G] peroxisome	11.37
Ccdc32	C15orf57	[G] dendritic shaft	17.96	[G] synaptic vesicle	16.92	[G] growth cone	15.03	[G] presynaptic membrane	13.79	[G] endocytic vesicle membrane	13.16
4930452B06Rik	C3orf67	[K] Steroid hormone biosynthesis	17.9	[G] chloride channel complex	14.41	[G] terminal button	11.53	[G] acetylcholine-gated channel complex	9.25	[G] transport vesicle membrane	8.598
4933406J08Rik	C15orf43	[G] acetylcholine-gated channel complex	17.87	[G] chloride channel complex	12.61	[G] transport vesicle membrane	10.15	[G] voltage-gated sodium channel complex	8.622	[G] voltage-gated potassium channel complex	7.343
4930578C19Rik	CXorf36	[G] acetylcholine-gated channel complex	17.86	[G] chloride channel complex	14.46	[K] Steroid hormone biosynthesis	11.66	[G] terminal button	10.84	[G] voltage-gated sodium channel complex	9.996
3110009E18Rik	C2orf76	[C] 17S U2 snRNP	17.85	[C] NuA4/Tip60-HAT complex A	11.03	[C] 12S U11 snRNP	11	[C] BRCA1-RNA polymerase II complex	10.74	[G] catalytic step 2 spliceosome	9.694
1700020L24Rik	C17orf50	[G] acrosomal vesicle	17.66	[G] outer membrane-bounded periplasmic space	16.96	[G] acetylcholine-gated channel complex	15.88	[G] flagellar axoneme	10.84	[G] chloride channel complex	10.26
A830080D01Rik	CXorf23	[C] Large Drosha complex	17.59	[C] CF IIAm complex	13.27	[G] exon-exon junction complex	12.97	[C] SNF2h-cohesin-NuRD complex	11.87	[C] NuA4/Tip60-HAT complex A	10.15
4921507P07Rik	C7orf31	[G] acrosomal vesicle	17.56	[G] microtubule-based flagellum	7.3	[G] flagellum	6.433	[G] chloride channel complex	5.754	[G] microtubule associated complex	5.572
D230025D16Rik	C16orf70	[K] Primary bile acid biosynthesis	17.4	[K] Retinol metabolism	13.74	[K] Tryptophan metabolism	5.742	[C] UTX-MLL2/3 complex	2.851	[G] pre-autophagosomal structure membrane	2.303
1810022K09Rik	C8orf59	[C] Ribosome, cytoplasmic	16.54	[K] Ribosome	15.29	[C] SIN3-SAP25 complex	2.625	[C] Anaphase-promoting complex	1.894	[G] vacuole	1.749
Gm14137	C15orf62	[G] cornified envelope	16.32	[G] keratin filament	16.25	[G] terminal button	9.336	[G] connexon complex	7.844	[G] transport vesicle membrane	5.944
5730559C18Rik	C1orf106	[G] tight junction	16.23	[G] desmosome	10.62	[C] CRSP-Mediator 2 complex	3.878	[C] ING5 complex	2.487	[C] TRAP-SMCC mediator complex	1.652
Gm7173	CXorf22	[G] chloride channel complex	16.22	[K] Steroid hormone biosynthesis	14.78	[G] terminal button	13.65	[G] microtubule associated complex	9.522	[G] acetylcholine-gated channel complex	9.146
1700123O20Rik	C14orf119	[C] PC2 complex	16.2	[C] BLOC1-BLOC2 complex	2.14	[G] BLOC-1 complex	1.779	[G] pre-autophagosomal structure membrane	1.309	[C] DAB complex	0.6578
4930563E22Rik	C17orf100	[G] transport vesicle membrane	16.09	[G] keratin filament	12.54	[G] terminal button	12.51	[K] Steroid hormone biosynthesis	9.968	[G] anchored to membrane	6.613
1700037H04Rik	C20orf27	[G] cortical cytoskeleton	15.92	[K] Porphyrin and chlorophyll metabolism	12.77	[G] cilium	9.026	[G] microtubule-based flagellum	8.817	[G] cilium axoneme	5.456
D630023F18Rik	C2orf80	[G] brush border membrane	15.7	[G] chloride channel complex	5.383	[C] ING5 complex	3.684	[G] axolemma	2.884	[K] Glycosphingolipid biosynthesis - globo series	2.844
8430408G22Rik	C10orf10	[K] Primary bile acid biosynthesis	15.56	[K] Retinol metabolism	7.716	[K] Alanine, aspartate and glutamate metabolism	5.985	[K] Peroxisome	5.58	[G] connexon complex	1.556
2700081O15Rik	C11orf95	[C] RSmad complex	15.49	[C] NUMAC complex	8.482	[G] basement membrane	7.855	[G] Golgi lumen	7.551	[G] lysosomal lumen	6.045
4930453N24Rik	C3orf38	[C] PC2 complex	15.47	[G] microtubule-based flagellum	10.98	[G] cilium	10.37	[C] BRCA1-RNA polymerase II complex	8.129	[G] flagellum	5.653
2810004N23Rik	C1orf131	[G] MLL1 complex	15.37	[K] Base excision repair	15.34	[C] MLL1-WDR5 complex	14.25	[G] Cajal body	12.98	[C] ALL-1 supercomplex	11.21
A530016L24Rik	C14orf180	[G] acetylcholine-gated channel complex	14.96	[G] chloride channel complex	10.12	[G] connexon complex	9.923	[K] Steroid hormone biosynthesis	9.07	[G] anchored to membrane	8.753
1700010I14Rik	C6orf118	[G] microtubule-based flagellum	14.91	[G] cilium	10.25	[G] cilium axoneme	9.036	[G] acrosomal vesicle	7.272	[G] flagellum	5.98
2810006K23Rik	C12orf65	[G] chloride channel complex	14.86	[G] terminal button	13.96	[G] acetylcholine-gated channel complex	13.18	[G] outer membrane-bounded periplasmic space	9.896	[G] voltage-gated potassium channel complex	8.832
2310047M10Rik	C17orf59	[G] autophagic vacuole	14.38	[G] Golgi transport complex	2.539	[G] autophagic vacuole membrane	1.895	[K] Glycosaminoglycan biosynthesis - chondroitin sulfate	1.671	[G] trans-Golgi network transport vesicle	1.413
4931429I11Rik	C11orf63	[G] chloride channel complex	14.34	[G] acetylcholine-gated channel complex	13.38	[K] Steroid hormone biosynthesis	13.03	[G] terminal button	12.78	[G] transport vesicle membrane	9.66
Grcc10	C12orf57	[G] CD40 receptor complex	14.31	[C] anti-BHC110 complex	3.317	[C] LSD1 complex	2.669	[G] HOPS complex	2.537	[C] HDAC1-associated protein complex	1.85
1110038F14Rik	C8orf33	[C] NuA4/Tip60-HAT complex A	14.27	[G] exon-exon junction complex	13.77	[G] CD40 receptor complex	10.62	[C] 17S U2 snRNP	10.51	[C] LARC complex	9.427
Gm17455	C10orf105	[G] outer membrane-bounded periplasmic space	14.14	[G] terminal button	12.72	[G] transport vesicle membrane	6.116	[G] chloride channel complex	4.441	[G] connexon complex	4.437
1810055G02Rik	C11orf24	[G] endoplasmic reticulum-Golgi intermediate compartment	13.92	[K] Retinol metabolism	7.796	[G] melanosome	4.56	[G] microtubule-based flagellum	3.121	[G] cilium	2.908
3010026O09Rik	C5orf45	[G] acetylcholine-gated channel complex	13.8	[G] transport vesicle membrane	13.7	[G] terminal button	13.43	[G] chloride channel complex	12.62	[K] Steroid hormone biosynthesis	11.7
AI846148	C11orf84	[G] synaptic vesicle membrane	13.8	[G] node of Ranvier	13.17	[G] presynaptic membrane	11.74	[G] growth cone	10.95	[G] synaptic vesicle	9.287
B230219D22Rik	C5orf24	[C] RSmad complex	13.65	[G] trans-Golgi network transport vesicle	4.648	[C] HDAC1-associated protein complex	3.56	[C] LSD1 complex	2.702	[C] CtBP complex	2.555
AW209491	C7orf25	[C] Rnase/Mrp complex	13.56	[G] integral to mitochondrial inner membrane	11.29	[G] exosome (RNase complex)	8.251	[K] RNA polymerase	5.291	[G] mitochondrial nucleoid	5.19
1700029I15Rik	C11orf94	[G] acrosomal vesicle	13.48	[G] terminal button	9.555	[G] microtubule-based flagellum	6.12	[G] microtubule associated complex	4.207	[G] axonemal dynein complex	4.202
2510009E07Rik	C3orf70	[G] costamere	13.32	[G] lysosomal lumen	4.417	[G] trans-Golgi network transport vesicle	4.115	[G] microtubule associated complex	2.927	[G] Golgi lumen	2.483
BC051019	C11orf16	[G] chloride channel complex	13.02	[G] connexon complex	12.49	[G] acetylcholine-gated channel complex	11.66	[G] terminal button	10.69	[G] anchored to membrane	8.827
4930562C15Rik	C16orf96	[G] transport vesicle membrane	12.85	[G] acetylcholine-gated channel complex	12.41	[G] outer membrane-bounded periplasmic space	9.198	[G] terminal button	4.422	[G] connexon complex	4.378
6330408A02Rik	C19orf68	[G] chloride channel complex	12.83	[K] Steroid hormone biosynthesis	8.809	[G] terminal button	7.137	[G] microtubule associated complex	5.972	[G] acetylcholine-gated channel complex	5.214
1810046K07Rik	C11orf53	[K] Steroid hormone biosynthesis	12.33	[K] Arginine and proline metabolism	7.911	[K] Retinol metabolism	7.259	[K] Alanine, aspartate and glutamate metabolism	5.902	[G] acetylcholine-gated channel complex	4.934
4930550C14Rik	C11orf65	[G] cilium	12.13	[G] cilium axoneme	12.02	[G] microtubule-based flagellum	10.03	[G] flagellum	5.646	[G] axonemal dynein complex	5.286
AI429214	C8orf48	[G] cilium axoneme	12.13	[G] microtubule-based flagellum	11.08	[G] cilium	9.223	[G] flagellum	5.101	[G] motile cilium	3.669
1810026J23Rik	C19orf52	[G] mitochondrial nucleoid	12.12	[G] mitochondrial outer membrane	4.134	[K] Glycosaminoglycan biosynthesis - chondroitin sulfate	1.783	[G] Golgi-associated vesicle membrane	1.266	[C] Anti-HDAC2 complex	1.226
1110057K04Rik	C2orf43	[G] peroxisomal membrane	11.85	[G] myelin sheath	2.693	[G] holo TFIIH complex	2.623	[G] HOPS complex	1.933	[G] peroxisome	1.877
E130012A19Rik	C17orf96	[G] Cajal body	11.65	[K] Pyrimidine metabolism	8.639	[K] RNA degradation	8.067	[C] MLL1-WDR5 complex	3.168	[K] mRNA surveillance pathway	2.061
1600016N20Rik	C11orf35	[G] flagellar axoneme	11.59	[G] cilium	10.91	[G] microtubule-based flagellum	10.44	[G] acrosomal vesicle	7.683	[G] flagellum	6.029
D11Wsu47e	C17orf80	[G] microtubule-based flagellum	11.29	[G] cilium	8.365	[G] flagellum	6.305	[C] Integrator complex	4.79	[C] Integrator-RNAPII complex	4.44
1700037C18Rik	C16orf90	[G] microtubule-based flagellum	11.26	[G] cilium	9.046	[G] cilium axoneme	8.267	[G] flagellum	5.515	[G] axonemal dynein complex	3.7
B930041F14Rik	C1orf233	[G] synaptic vesicle membrane	11.09	[G] endocytic vesicle membrane	9.762	[G] dendritic shaft	3.077	[G] presynaptic membrane	2.911	[G] synaptic vesicle	1.856
2410015M20Rik	C19orf70	[G] chloride channel complex	10.93	[G] terminal button	10.25	[G] microtubule associated complex	9.414	[G] anchored to membrane	7.525	[K] Steroid hormone biosynthesis	5.725
4930432K21Rik	C19orf57	[G] flagellar axoneme	10.9	[G] cilium	10.13	[G] microtubule-based flagellum	9.759	[G] flagellum	5.206	[G] cilium axoneme	4.454
1700102P08Rik	C3orf62	[G] acrosomal vesicle	10.77	[G] microtubule-based flagellum	9.905	[G] cilium	9.064	[G] flagellar axoneme	7.34	[G] flagellum	5.318
1110032A03Rik	C11orf1	[G] transport vesicle membrane	10.73	[G] acetylcholine-gated channel complex	7.349	[G] chloride channel complex	7.074	[G] anchored to membrane	5.285	[G] terminal button	4.581
6430571L13Rik	C3orf18	[G] sarcoplasmic reticulum membrane	10.49	[G] sarcolemma	9.693	[G] T-tubule	9.668	[G] photoreceptor outer segment	7.31	[G] junctional sarcoplasmic reticulum membrane	5.898
AU021092	C16orf89	[G] connexon complex	10.49	[G] anchored to membrane	2.539	[K] Glycosphingolipid biosynthesis - lacto and neolacto series	1.742	[G] voltage-gated potassium channel complex	0.9871	[K] Glycosaminoglycan biosynthesis - keratan sulfate	0.9205
BC030336	C16orf52	[G] dendritic shaft	10.22	[G] synaptic vesicle	9.179	[G] growth cone	8.994	[G] presynaptic membrane	5.126	[G] endocytic vesicle membrane	4.941
1110008P14Rik	C9orf16	[G] endocytic vesicle membrane	10.21	[G] ER membrane protein complex	10.05	[K] Oxidative phosphorylation	4.347	[G] synaptic vesicle membrane	3.077	[G] synaptic vesicle	2.248
1190005I06Rik	C16orf74	[G] peroxisomal membrane	10.18	[G] microtubule-based flagellum	4.173	[K] Alanine, aspartate and glutamate metabolism	1.957	[G] flagellum	1.369	[G] BLOC-1 complex	1.26
2610034B18Rik	C15orf38	[G] Golgi lumen	9.884	[C] Polycystin-1 multiprotein complex	8.159	[G] lysosomal lumen	7.867	[G] endoplasmic reticulum-Golgi intermediate compartment	3.769	[G] fascia adherens	2.205
1810011O10Rik	C8orf4	[G] basal lamina	9.848	[G] trans-Golgi network transport vesicle	4.616	[G] fascia adherens	4.565	[G] Golgi lumen	3.869	[K] Glycosaminoglycan biosynthesis - chondroitin sulfate	1.284
AU019823	C11orf57	[C] NuA4/Tip60-HAT complex A	9.451	[C] UTX-MLL2/3 complex	6.593	[C] SIN3-SAP25 complex	6.03	[G] exon-exon junction complex	5.159	[C] 5S-DNA-TFIIIA-TFIIIC2-TFIIIB subcomplex	4.182
1110059E24Rik	C9orf85	[K] Nucleotide excision repair	9.397	[G] CD40 receptor complex	3.385	[C] TFIID complex, B-cell specific	1.653	[C] 5S-DNA-TFIIIA-TFIIIC2-TFIIIB subcomplex	1.582	[C] DAB complex	1.452
C87436	C2orf42	[G] terminal button	9.249	[G] microtubule associated complex	5.16	[G] axonemal dynein complex	4.28	[G] chloride channel complex	2.131	[K] Glycosaminoglycan biosynthesis - keratan sulfate	1.117
4930503L19Rik	C18orf54	[C] SNF2h-cohesin-NuRD complex	8.874	[C] CEN complex	7.643	[C] Anaphase-promoting complex	7.45	[C] Integrator complex	7.437	[C] CF IIAm complex	7.217
8430427H17Rik	C20orf112	[G] microtubule-based flagellum	8.707	[G] growth cone	7.497	[G] cilium	7.393	[G] cilium axoneme	5.068	[G] flagellum	3.905
Gm1564	C17orf104	[G] acetylcholine-gated channel complex	8.57	[G] acrosomal vesicle	8.531	[G] anchored to membrane	7.798	[G] chloride channel complex	7.472	[G] microtubule associated complex	6.571
1700030K09Rik	C19orf44	[G] cilium	8.558	[G] microtubule-based flagellum	8.375	[G] cilium axoneme	7.766	[C] 5S-DNA-TFIIIA-TFIIIC2-TFIIIB subcomplex	4.505	[G] flagellum	3.972
1110007C09Rik	C9orf89	[G] sarcolemma	8.396	[C] ESCRT-III complex	3.655	[G] phagocytic vesicle	2.709	[G] BLOC-1 complex	2.542	[C] BLOC1-BLOC2 complex	2.402
9630033F20Rik	C12orf5	[G] sarcolemma	8.229	[G] junctional sarcoplasmic reticulum membrane	5.037	[C] ING5 complex	2.794	[C] DA complex	2.412	[G] transcription factor TFTC complex	1.406
1810043G02Rik	C21orf2	[G] TCTN-B9D complex	7.965	[G] microtubule-based flagellum	4.629	[G] microtubule basal body	3.098	[G] vacuolar membrane	2.687	[G] cilium axoneme	1.364
A130010J15Rik	C1orf74	[C] SIN3-SAP25 complex	7.656	[C] 5S-DNA-TFIIIA-TFIIIC2-TFIIIB subcomplex	3.409	[C] MTA2 complex	2.615	[K] Folate biosynthesis	2.584	[C] TFIID complex, B-cell specific	2.56
3632451O06Rik	C14orf37	[G] costamere	7.52	[G] synaptic vesicle membrane	7.024	[G] fascia adherens	3.844	[G] axolemma	3.733	[G] presynaptic membrane	3.65
4930402H24Rik	C20orf194	[C] RSmad complex	7.508	[C] LSD1 complex	2.672	[G] beta-catenin destruction complex	2.189	[G] nBAF complex	1.314	[G] vacuole	1.262
Gm527	C14orf28	[G] microtubule-based flagellum	7.34	[G] flagellum	5.96	[G] cilium	4.002	[C] BLOC1-BLOC2 complex	1.999	[C] DA complex	1.873
1700025G04Rik	C1orf21	[G] sarcolemma	7.307	[G] trans-Golgi network transport vesicle	3.377	[K] Glycosaminoglycan biosynthesis - chondroitin sulfate	2.829	[C] CtBP complex	1.339	[G] Cul3-RING ubiquitin ligase complex	1.176
9030624J02Rik	C16orf62	[G] lysosomal lumen	7.285	[G] autophagic vacuole	6.478	[G] phagocytic vesicle	6.138	[K] Other glycan degradation	6.046	[G] HOPS complex	4.114
1700066M21Rik	C2orf69	[G] cilium	7.261	[G] microtubule-based flagellum	6.882	[K] Retinol metabolism	6.182	[G] flagellum	3.37	[G] myelin sheath	1.599
AI597479	C2orf49	[C] Anaphase-promoting complex	7.067	[C] LSD1 complex	3.647	[C] anti-BHC110 complex	3.37	[G] dystrophin-associated glycoprotein complex	3.031	[C] MeCP1 complex	2.9
AI837181	C11orf68	[C] NUMAC complex	7.028	[G] BLOC-1 complex	2.664	[C] BLOC1-BLOC2 complex	2.417	[G] axon part	1.461	[G] Cul3-RING ubiquitin ligase complex	0.8694
5830415F09Rik	C9orf156	[C] NuA4/Tip60 HAT complex	6.872	[C] ING5 complex	3.675	[C] Anaphase-promoting complex	3.631	[C] ALL-1 supercomplex	3.473	[C] mRNA decay complex	3.33
1810030O07Rik	CXorf38	[C] Anaphase-promoting complex	6.666	[C] Integrator complex	6.073	[G] integrator complex	4.092	[C] DSS1 complex	3.737	[C] TNF-alpha/NF-kappa B signaling complex 10	2.531
D17Wsu92e	C6orf106	[G] terminal button	6.633	[G] microtubule associated complex	5.769	[G] transport vesicle membrane	1.127	[K] Glycosphingolipid biosynthesis - lacto and neolacto series	0.4714	[C] TRAP-SMCC mediator complex	0.3939
Gm13889	C11orf96	[G] costamere	6.438	[G] excitatory synapse	1.538	[G] cytoplasmic dynein complex	1.48	[G] axolemma	1.067	[G] clathrin-coated vesicle membrane	0.6647
4921524J17Rik	C16orf87	[C] Anaphase-promoting complex	6.026	[C] BLOC1-BLOC2 complex	2.216	[G] ESC/E(Z) complex	2.108	[C] CtBP complex	1.799	[G] BLOC-1 complex	1.541
1700123I01Rik	C11orf85	[G] transport vesicle membrane	5.998	[G] cilium	4.254	[G] acrosomal vesicle	4.004	[G] microtubule-based flagellum	3.316	[C] ING5 complex	2.796
4930447C04Rik	C14orf39	[G] photoreceptor outer segment	5.706	[C] ING5 complex	3.889	[G] axolemma	3.616	[G] asymmetric synapse	3.3	[G] voltage-gated calcium channel complex	2.564
A230050P20Rik	C19orf66	[K] Retinol metabolism	5.592	[K] Histidine metabolism	1.096	[G] cAMP-dependent protein kinase complex	0.888	[G] MHC class I protein complex	0.7878	[G] transcription elongation factor complex	0.6692
6030458C11Rik	C5orf22	[C] SIN3-SAP25 complex	5.587	[G] exon-exon junction complex	4.908	[C] MTA2 complex	4.721	[G] ESC/E(Z) complex	4.136	[C] UTX-MLL2/3 complex	4.104
9930012K11Rik	C8orf58	[C] Polycystin-1 multiprotein complex	5.329	[C] BLOC1-BLOC2 complex	2.499	[C] ESCRT-III complex	1.923	[C] anti-BHC110 complex	1.62	[C] CtBP complex	1.442
D10Wsu102e	C12orf45	[C] 5S-DNA-TFIIIA-TFIIIC2-TFIIIB subcomplex	5.093	[C] TRAP-SMCC mediator complex	1.857	[C] DAB complex	1.278	[C] DA complex	1.092	[C] STAGA complex	0.941
C330018D20Rik	C5orf63	[K] Pantothenate and CoA biosynthesis	5.04	[G] autophagic vacuole membrane	2.288	[G] pre-autophagosomal structure membrane	2.276	[G] mitochondrial outer membrane	1.629	[C] AP3-BLOC1 complex	1.376
D3Ertd751e	C4orf33	[G] cilium	4.815	[G] microtubule-based flagellum	3.942	[G] flagellum	1.961	[G] AP-type membrane coat adaptor complex	1.484	[C] TFIID complex, B-cell specific	1.412
D1Ertd622e	C5orf30	[C] ESCRT-III complex	4.764	[K] Porphyrin and chlorophyll metabolism	3.545	[G] cAMP-dependent protein kinase complex	3.248	[G] cortical cytoskeleton	2.568	[G] BLOC-1 complex	1.922
B630005N14Rik	C7orf60	[G] CD40 receptor complex	4.66	[C] BLOC1-BLOC2 complex	1.829	[C] CtBP complex	1.473	[G] axon part	1.314	[G] phagocytic vesicle	0.8977
BC068281	C2orf44	[K] Retinol metabolism	4.608	[K] Folate biosynthesis	2.817	[C] TFIID complex, B-cell specific	2.253	[C] DA complex	2.206	[G] holo TFIIH complex	1.93
D16Ertd472e	C21orf91	[G] microtubule associated complex	4.535	[G] acrosomal vesicle	0.9105	[G] acetylcholine-gated channel complex	0.6761	[G] filamentous actin	0.5103	[G] DNA-directed RNA polymerase II, holoenzyme	0.3328
1190002N15Rik	C3orf58	[G] trans-Golgi network transport vesicle	4.488	[K] Pantothenate and CoA biosynthesis	2.891	[G] nuclear telomere cap complex	2.517	[G] pre-autophagosomal structure membrane	1.972	[C] BLOC1-BLOC2 complex	1.597
2010111I01Rik	C9orf3	[G] microtubule associated complex	4.469	[G] chloride channel complex	3.451	[G] anchored to membrane	2.948	[G] voltage-gated calcium channel complex	2.609	[G] acetylcholine-gated channel complex	2.204
9130008F23Rik	C6orf141	[G] apicolateral plasma membrane	4.461	[G] stress fiber	1.81	[C] TRAP-SMCC mediator complex	1.234	[K] Glycosaminoglycan biosynthesis - keratan sulfate	1.066	[G] cilium membrane	0.6403
Gm7120	C5orf28	[G] terminal button	4.281	[G] chloride channel complex	4.211	[G] microtubule associated complex	3.313	[G] acetylcholine-gated channel complex	1.641	[G] voltage-gated calcium channel complex	1.313
3830406C13Rik	C3orf14	[G] cilium axoneme	4.197	[G] cilium	3.073	[G] microtubule-based flagellum	3.014	[K] Glycosaminoglycan biosynthesis - keratan sulfate	1.192	[G] beta-catenin destruction complex	1.117
4930539E08Rik	C6orf222	[G] endocytic vesicle membrane	4.148	[G] asymmetric synapse	2.142	[C] ING5 complex	1.849	[G] PRC1 complex	1.612	[G] beta-catenin destruction complex	1.497
1600014C10Rik	C19orf12	[G] growth cone	4.012	[G] presynaptic membrane	2.657	[C] BLOC1-BLOC2 complex	2.154	[G] synaptic vesicle	1.446	[G] endocytic vesicle membrane	0.9474
D6Wsu163e	C12orf4	[C] ESCRT-III complex	3.892	[G] BLOC-1 complex	3.745	[G] growth cone	2.766	[G] HOPS complex	2.153	[C] BLOC1-BLOC2 complex	1.87
BC037034	C7orf43	[G] dendritic shaft	3.619	[G] CD40 receptor complex	3.212	[G] phagocytic cup	2.184	[G] AP-type membrane coat adaptor complex	2.051	[G] growth cone	1.165
1700052N19Rik	C6orf211	[G] axolemma	3.405	[G] anchored to membrane	1.927	[G] ESC/E(Z) complex	0.7788	[G] anchored to plasma membrane	0.5515	[C] Polycomb repressive complex 1	0.5328
4931414P19Rik	C14orf93	[G] integrator complex	3.205	[C] anti-BHC110 complex	2.704	[C] SIN3-SAP25 complex	1.626	[G] integral to peroxisomal membrane	1.322	[C] TFIID complex, B-cell specific	1.128
1700019D03Rik	C2orf88	[K] Galactose metabolism	3.132	[C] mRNA decay complex	2.31	[G] endocytic vesicle membrane	2.286	[G] asymmetric synapse	2.036	[C] DA complex	2.003
BC003331	C1orf27	[G] endoplasmic reticulum-Golgi intermediate compartment membrane	3.046	[K] Pantothenate and CoA biosynthesis	1.508	[G] nuclear chromosome, telomeric region	1.031	[G] phagocytic vesicle	0.9042	[K] Glycosaminoglycan biosynthesis - chondroitin sulfate	0.7501
BC017158	C16orf58	[K] Galactose metabolism	2.992	[G] vacuolar membrane	2.807	[G] trans-Golgi network transport vesicle	2.534	[C] Gamma-BAR-AP1 complex	1.783	[K] Glycosaminoglycan biosynthesis - chondroitin sulfate	0.9788
BC048403	C12orf66	[C] mRNA decay complex	2.925	[C] DA complex	2.541	[C] BLOC1-BLOC2 complex	1.487	[C] UTX-MLL2/3 complex	1.3	[C] DAB complex	1.222
1110034G24Rik	C20orf196	[G] autophagic vacuole	2.846	[G] BLOC-1 complex	2.333	[G] autophagic vacuole membrane	1.437	[G] intercalated disc	1.072	[G] transcription factor TFIID complex	0.9637
9930104L06Rik	C1orf109	[C] mRNA decay complex	2.809	[C] CRSP-Mediator 2 complex	2.29	[G] ESC/E(Z) complex	1.365	[G] histone methyltransferase complex	1.155	[C] TFIID complex	1.153
2310033P09Rik	C1orf35	[C] TRAP-SMCC mediator complex	2.795	[C] 5S-DNA-TFIIIA-TFIIIC2-TFIIIB subcomplex	2.621	[C] Anti-HDAC2 complex	1.252	[G] histone methyltransferase complex	1.085	[G] pre-autophagosomal structure membrane	1.048
B230216G23Rik	C12orf39	[G] voltage-gated potassium channel complex	2.778	[G] alpha-amino-3-hydroxy-5-methyl-4-isoxazolepropionic acid selective glutamate receptor complex	2.667	[G] node of Ranvier	2.06	[G] voltage-gated calcium channel complex	1.811	[G] dendritic shaft	1.743
A630007B06Rik	C10orf118	[G] vacuole	2.63	[G] autophagic vacuole membrane	1.98	[C] BLOC1-BLOC2 complex	1.954	[G] endoplasmic reticulum-Golgi intermediate compartment membrane	1.56	[G] axon part	1.329
1600002K03Rik	C19orf24	[K] Galactose metabolism	2.58	[C] TRAP-SMCC mediator complex	2.052	[K] N-Glycan biosynthesis	1.719	[G] endoplasmic reticulum-Golgi intermediate compartment membrane	1.61	[G] integral to peroxisomal membrane	1.127
3110043O21Rik	C9orf72	[C] ESCRT-III complex	2.48	[G] endoplasmic reticulum-Golgi intermediate compartment membrane	1.39	[G] XY body	1.344	[G] acrosomal membrane	0.7906	[C] RICH1/AMOT polarity complex, Flag-Rich1 precipitated	0.7493
1810013L24Rik	C16orf72	[G] autophagic vacuole membrane	2.427	[G] Cul3-RING ubiquitin ligase complex	0.8236	[G] clathrin adaptor complex	0.5171	[G] synaptonemal complex	0.418	[G] cell leading edge	0.4123
6330416G13Rik	C9orf91	[C] Gamma-BAR-AP1 complex	2.409	[G] myelin sheath	1.487	[G] Golgi transport complex	1.029	[C] MeCP1 complex	0.6423	[G] Cul3-RING ubiquitin ligase complex	0.5682
BC005624	C9orf78	[G] BLOC-1 complex	2.395	[G] XY body	1.123	[C] BLOC1-BLOC2 complex	0.8701	[G] transcription factor TFIID complex	0.547	[G] polysome	0.4949
4930430F08Rik	C12orf29	[C] mRNA decay complex	2.368	[G] BLOC-1 complex	1.656	[C] AP3-BLOC1 complex	1.528	[G] ESC/E(Z) complex	1.091	[G] transcription factor TFTC complex	0.9404
0610030E20Rik	C2orf68	[C] Gamma-BAR-AP1 complex	2.343	[C] BLOC1-BLOC2 complex	1.869	[G] XY body	0.9409	[G] nuclear chromosome, telomeric region	0.9287	[K] Galactose metabolism	0.7939
4833420G17Rik	C5orf34	[G] pre-autophagosomal structure membrane	2.334	[G] HOPS complex	1.201	[C] Anaphase-promoting complex	1.047	[G] PRC1 complex	0.8988	[G] nuclear euchromatin	0.8418
2410089E03Rik	C5orf42	[G] integrator complex	2.246	[C] mRNA decay complex	1.492	[G] beta-catenin destruction complex	1.454	[G] nBAF complex	0.8737	[G] Sin3 complex	0.7397
2010012O05Rik	C10orf32	[G] mitochondrial large ribosomal subunit	2.122	[G] BLOC-1 complex	1.05	[G] ER membrane protein complex	0.8307	[C] TRAP-SMCC mediator complex	0.7964	[K] Glycosaminoglycan biosynthesis - chondroitin sulfate	0.4519
0610037L13Rik	C1orf123	[C] BLOC1-BLOC2 complex	2.036	[G] integrator complex	1.913	[G] dystrophin-associated glycoprotein complex	1.646	[C] CtBP complex	1.484	[C] Anaphase-promoting complex	1.199
BC005537	C6orf62	[C] TNF-alpha/NF-kappa B signaling complex 10	1.949	[C] TFTC complex	1.754	[C] UTX-MLL2/3 complex	1.265	[C] TFIID complex, B-cell specific	0.9565	[C] ARC-L complex	0.8995
3110057O12Rik	C4orf29	[G] vacuolar membrane	1.946	[C] BLOC1-BLOC2 complex	1.408	[G] integral to peroxisomal membrane	1.109	[C] AP3-BLOC1 complex	0.9129	[G] BLOC-1 complex	0.8089
2410076I21Rik	C15orf60	[G] axolemma	1.919	[G] nuclear heterochromatin	0.8684	[C] TFIID-beta complex	0.8324	[G] transcription factor TFIID complex	0.6235	[G] clathrin adaptor complex	0.5501
C330006A16Rik	C9orf69	[K] Pantothenate and CoA biosynthesis	1.87	[C] Polycomb repressive complex 1	0.599	[K] Starch and sucrose metabolism	0.5005	[G] DNA-directed RNA polymerase II, holoenzyme	0.3806	[G] clathrin adaptor complex	0.3066
BC029214	C9orf142	[C] BLOC1-BLOC2 complex	1.847	[G] beta-catenin destruction complex	1.791	[G] integral to peroxisomal membrane	1.023	[C] Polycomb repressive complex 1	0.4857	[G] nBAF complex	0.2344
2610002J02Rik	C1orf86	[C] PCAF complex	1.843	[G] nuclear chromosome, telomeric region	0.8511	[G] clathrin-coated vesicle membrane	0.6081	[G] heterochromatin	0.5462	[C] AP3-BLOC1 complex	0.5321
1810011H11Rik	C10orf128	[K] Glycosphingolipid biosynthesis - lacto and neolacto series	1.666	[K] SNARE interactions in vesicular transport	0.05489	[G] AP-type membrane coat adaptor complex	0.05112		NA		NA
1810010H24Rik	C17orf58	[G] axolemma	1.578	[G] pre-autophagosomal structure membrane	0.7172	[G] apical junction complex	0.6816	[G] filamentous actin	0.5742	[G] basal plasma membrane	0.5358
E130311K13Rik	C3orf33	[G] BLOC-1 complex	1.571	[G] Golgi-associated vesicle membrane	0.841	[C] AP3-BLOC1 complex	0.524	[G] integral to endoplasmic reticulum membrane	0.496	[K] Glycosaminoglycan biosynthesis - chondroitin sulfate	0.4517
BC016579	C3orf52	[K] Galactose metabolism	1.465	[K] Glycosaminoglycan biosynthesis - keratan sulfate	1.016	[C] ESCRT-III complex	0.9439	[G] anchored to plasma membrane	0.5552	[G] integral to peroxisomal membrane	0.4492
AI597468	C12orf23	[G] trans-Golgi network transport vesicle	1.459	[G] nonmotile primary cilium	1.019	[K] Glycosaminoglycan biosynthesis - chondroitin sulfate	0.6077	[C] BLOC1-BLOC2 complex	0.5767	[G] filamentous actin	0.4768
9130011E15Rik	C10orf76	[G] AP-type membrane coat adaptor complex	1.263	[G] PRC1 complex	1.026	[G] Cul3-RING ubiquitin ligase complex	0.9242	[G] clathrin-coated vesicle membrane	0.7567	[G] intercalated disc	0.7179
D8Ertd738e	C19orf53	[G] integral to peroxisomal membrane	1.241	[C] TRAP-SMCC mediator complex	0.7278	[C] TFIID complex, B-cell specific	0.7181	[K] Glycosaminoglycan biosynthesis - keratan sulfate	0.5917	[G] ciliary rootlet	0.5862
5730455P16Rik	C17orf75	[K] Glycosaminoglycan biosynthesis - keratan sulfate	1.24	[G] nonmotile primary cilium	1.045	[G] integral to peroxisomal membrane	0.9683	[G] Cul3-RING ubiquitin ligase complex	0.7253	[G] intercalated disc	0.6509
Gm7694	C1orf226	[G] Sin3 complex	1.222	[G] lateral plasma membrane	0.3907	[K] SNARE interactions in vesicular transport	0.1644	[G] NuRD complex	0.113	[K] Arachidonic acid metabolism	0.057
2410131K14Rik	C12orf49	[K] Pantothenate and CoA biosynthesis	1.103	[G] nuclear euchromatin	0.9287	[G] integral to peroxisomal membrane	0.7384	[G] filamentous actin	0.5312	[G] anchored to plasma membrane	0.3198
C330007P06Rik	CXorf56	[G] Golgi-associated vesicle membrane	0.9465	[G] DNA-directed RNA polymerase II, holoenzyme	0.4203	[G] integral to endoplasmic reticulum membrane	0.374	[G] primary cilium	0.2704	[G] polysome	0.2558
1700112E06Rik	C10orf11	[G] vacuole	0.8525	[G] anchored to external side of plasma membrane	0.7449	[G] acrosomal membrane	0.4668	[G] primary cilium	0.3765	[G] multivesicular body	0.2902
3110002H16Rik	C18orf8	[K] Glycosphingolipid biosynthesis - lacto and neolacto series	0.5174	[G] DNA-directed RNA polymerase II, holoenzyme	0.4105	[G] cytoplasmic stress granule	0.2127	[C] BRM-SIN3A-HDAC complex	0.1635	[K] Glycosaminoglycan biosynthesis - keratan sulfate	0.1526
