# Supplementary material for: CLIC, a tool for expanding biological pathways based on co-expression across thousands of datasets
Source: PLoS Comput Biol. 2017 Jul 18;13(7):e1005653. doi: 10.1371/journal.pcbi.1005653 (PMC5546725; doi:10.1371/journal.pcbi.1005653)
Supplement: S2 Table — (XLSX) [file pcbi.1005653.s003.xlsx]

## Sheet: Sheet1
Co-expression Tool	Rank of C7orf55*	Rank of C7orf55 (excluding OXPHOS subunits**)	Rank of Complex V (starting with C7orf55)***
CLIC precomputed	60	18	NA
WeGET	177	104	433
COXPRESdb	288	163	21
SEEK	480	407	76
GeneFriends	808	722	13
Table S2: Co-expression of F0F1 ATPase with C7orf55 using different co-expression tools
Five co-expression tools were run on the 10 genes in the Complex V gene set (CORUM database: ATP5A1, ATP5B, ATP5C1, ATP5D, ATP5F1, ATP5G1, ATP5H, ATP5J, ATP5J2, ATP5L).
* Co-expression rank of C7orf55 (or mouse ortholog 1110001J03Rik) starting with the Complex V gene set
** Rank excluding 136 known OXPHOS subunits or assembly factors (since Complex V is part of the OXPHOS co-regulon)
*** Co-expression rank of first F0F1 ATPase gene, starting from input of the single gene C7orf55. Note CLIC does not allow input of single query genes
This table shows that when trying to expand the F0F1 ATPase, CLIC ranks C7orf55 highly based on co-expression -- yielding a specific testable hypothesis that C7orf55 is related to this gene set. Other tools allow for the opposite comparison: starting with a single gene, what are the most co-expressed genes, showing the utility of tools like GeneFriends and COXPRESdb for this query.
